# Supplementary material for: Novel Thiochromanone Derivatives Containing a Sulfonyl Hydrazone Moiety: Design, Synthesis, and Bioactivity Evaluation
Source: Molecules. 2021 May 14;26(10):2925. doi: 10.3390/molecules26102925 (PMC8156870; doi:10.3390/molecules26102925)
Supplement: Supplementary file 1 [file molecules-26-02925-s001.zip]

Archive with 1 entries (1 files):
- molecules-1208152-supplementary.pdf
